# Supplementary material for: Allometric relationships in morphological traits associated with foraging, swimming ability, and predator defense reveal adaptations toward brackish and freshwater environments in the threespine stickleback
Source: Ecol Evol. 2020 Oct 29;10(23):13412–26. doi: 10.1002/ece3.6945 (PMC7713926; doi:10.1002/ece3.6945)
Supplement: Supplementary file 1 — Appendix S1 [file ECE3-10-13412-s001.xlsx]

## Sheet: Sheet1
Trait	P-value common slope	P-value common elevation	Group	R2	P-value	Slope	Intercept
Length of mouth (1)	0.47706	0.6605	Comp	0.8100054	1.912118e-13	1.201314	-3.478954
			Part	0.7054289	6.672439e-12	1.383934	-4.188967
			Low	0.8127476	3.251845e-07	1.262075	-3.695263
Length of eye (2)	0.3451	0.15619	Comp	0.7503909	1.788570e-11	0.7876347	-1.663161
			Part	0.7481429	3.059422e-13	0.9257452	-2.219595
			Low	0.7875365	9.055909e-07	0.7983683	-1.688448
Head length (3)	0.59142	0.20552	Comp	0.9356491	3.119855e-21	0.9630997	-1.105160
			Part	0.9158873	1.433947e-22	0.9383341	-1.004639
			Low	0.9525155	5.186628e-12	1.0109056	-1.274350
Head depth (4)	0.87458	0.87783	Comp	0.8904335	2.078552e-17	1.063764	-1.970155
			Part	0.8510492	1.026001e-17	1.028730	-1.832047
			Low	0.9059872	1.251878e-09	1.016462	-1.791247
Operculum (5)	0.01738	0.31716	Comp	0.9247777	4.121805e-20	1.351092	-3.676070
			Part	0.9145845	1.936393e-22	1.113427	-2.748423
			Low	0.9550520	3.339184e-12	1.266067	-3.328748
Body depth (6)	0.84506	0.3591	Comp	0.8740890	2.079194e-16	0.9946893	-1.344714
			Part	0.7891060	9.365293e-15	0.9433196	-1.134342
			Low	0.8831988	7.186314e-09	0.9591042	-1.217974
Caudal area (7)	0.074379	0.75151	Comp	0.9909425	2.703337e-35	2.004839	-2.640317
			Part	0.9731600	2.954579e-32	2.136023	-3.150393
			Low	0.9717626	8.039274e-14	1.939993	-2.379708
Tale width (8)	0.49828	0.5457	Comp	0.8603656	1.154601e-15	0.9564957	-2.873878
			Part	0.7320070	1.037468e-12	0.9024453	-2.674640
			Low	0.8732647	1.387603e-08	0.8380757	-2.423635
Distance between	0.26175	0.79625	Comp	0.8914423	1.783392e-17	1.329459	-3.500643
spine 1 and 2 (10)			Part	0.7726867	4.080774e-14	1.163646	-2.853347
			Low	0.7817552	1.126149e-06	1.130503	-2.738026
Length second dorsal spine (11)	0.3034	0.11242	Comp	0.6588265	3.295215e-09	1.058528	-2.635276
			Part	0.2770892	4.074952e-04	1.387504	-3.921601
			Low	0.6161064	1.142710e-04	1.254166	-3.464376
Distance between	0.39436	0.4769	Comp	0.8799100	9.491983e-17	1.226756	-2.284223
spine 2 and 3 (12)			Part	0.8725918	4.819876e-19	1.097718	-1.784835
			Low	0.9000773	2.044690e-09	1.121031	-1.890349
Pelvic spine (13)	0.39159	0.68147	Comp	0.7082980	2.403303e-10	1.316217	-3.034837
			Part	0.5327646	6.129766e-08	1.316217	-3.055508
			Low	0.6740834	2.968613e-05	1.316217	-3.029531
