# Supplementary material for: Allometric relationships in morphological traits associated with foraging, swimming ability, and predator defense reveal adaptations toward brackish and freshwater environments in the threespine stickleback
Source: Ecol Evol. 2020 Oct 29;10(23):13412–26. doi: 10.1002/ece3.6945 (PMC7713926; doi:10.1002/ece3.6945)
Supplement: Supplementary file 2 — Appendix S2 [file ECE3-10-13412-s002.xlsx]

## Sheet: Sheet1
Trait	P-value common slope	P-value common elevation	Group	R2	P-value	Slope	Intercept
Length of mouth (1)	8.954e-05	1.7974e-05	Lagoon	0.2065767	1.405572e-05	2.345437	-8.535067
			Migrants	0.2509504	6.620625e-03	1.326628	-4.104543
			Hyrids	0.9320527	2.445401e-05	1.140939	-3.279686
			Freshwater	0.7696938	9.400888e-11	1.345123	-4.051793
Length of eye (2)	7.7965e-07	2.7771e-11	Lagoon	0.1415392	4.204010e-04	1.7582944	-5.964321
			Migrants	0.3969621	3.267680e-04	0.9117631	-2.324348
			Hyrids	0.9327891	2.353185e-05	0.6925454	-1.360224
			Freshwater	0.6995528	4.638656e-09	0.8456072	-1.896731
Head length (3)	4.6175e-05	4.5519e-15	Lagoon	0.2619120	6.509222e-07	1.5919886	-3.9330275
			Migrants	0.6249212	5.585604e-07	1.1592806	-2.0504908
			Hyrids	0.9893361	3.659668e-08	0.8973494	-0.9030464
			Freshwater	0.9075433	1.558661e-16	1.0477571	-1.4425953
Head depth (4)	0.24235	1.3096e-05	Lagoon	0.1761764	7.053390e-05	1.149954	-2.419304
			Migrants	0.6339696	4.040203e-07	1.173713	-2.525934
			Hyrids	0.9802971	3.148786e-07	1.023527	-1.856132
			Freshwater	0.8700877	2.203317e-14	1.202199	-2.522849
Operculum (5)	0.0016253	1.3767e-14	Lagoon	0.1293637	7.787160e-04	1.590086	-4.910874
			Migrants	0.3782299	4.964594e-04	1.151344	-3.002646
			Hyrids	0.9779875	4.645434e-07	1.042736	-2.554282
			Freshwater	0.9096064	1.122496e-16	1.487966	-4.220824
Body depth (6)	0.00015325	1.9545e-05	Lagoon	0.2848290	1.718194e-07	1.3704824	-3.007177
			Migrants	0.6143080	8.089755e-07	1.7227796	-4.536085
			Hyrids	0.9591444	4.076924e-06	0.9509576	-1.217220
			Freshwater	0.8171078	3.232972e-12	1.0772178	-1.674568
Caudal area (7)	0.0010798	0.035106	Lagoon	0.7891676	1.884459e-29	2.483453	-4.659571
			Migrants	0.9271701	2.603227e-16	1.910159	-2.184201
			Hyrids	0.9956727	1.553858e-09	2.070451	-2.890323
			Freshwater	0.9864147	1.256821e-28	1.956764	-2.449078
Tale width (8)	0.00054541	1.9641e-09	Lagoon	0.1718317	8.848854e-05	1.723414	-6.261293
			Migrants	0.4714472	5.466391e-05	1.130585	-3.696200
			Hyrids	0.9680037	1.726863e-06	1.019550	-3.190924
			Freshwater	0.8807593	6.321875e-15	1.065439	-3.312629
Distance between	0.033104	0.35613	Lagoon	0.2834761	1.860730e-07	1.720232	-5.222148
spine 1 and 2 (10)			Migrants	0.4147125	2.174842e-04	1.124762	-2.653403
			Hyrids	0.9567162	4.994802e-06	1.157469	-2.772704
			Freshwater	0.8748569	1.277750e-14	1.327936	-3.491990
Length second dorsal spine (11)	0.041024	0.33928	Lagoon	0.02668207	1.376354e-01	-2.3332154	12.015753
			Migrants	0.29436643	2.855504e-03	1.7607381	-5.659289
			Hyrids	0.79486716	1.241922e-03	0.6864288	-1.122278
			Freshwater	0.59174286	4.268370e-07	1.1847276	-3.140203
Distance between	0.063596	0.54698	Lagoon	0.5741177	7.266500e-17	1.558531	-3.679815
spine 2 and 3 (12)			Migrants	0.7421956	3.949596e-09	1.219254	-2.207420
			Hyrids	0.9781557	4.522090e-07	1.194652	-2.119828
			Freshwater	0.8832112	4.671414e-15	1.177896	-2.087699
Pelvic spine (13)	3.541e-06	2.7426e-08	Lagoon	0.03648225	8.178789e-02	3.011001	-10.497021
			Migrants	0.14597423	4.481591e-02	2.358668	-7.667072
			Hyrids	0.88821056	1.422861e-04	1.273392	-2.976142
			Freshwater	0.57925336	6.670997e-07	1.343239	-3.144052
Plate 1 (15)	2.5179e-08	2.7516e-09	Lagoon	0.01153853	3.307700e-01	2.519051	-8.665993
			Migrants	0.29389817	2.882119e-03	2.873793	-10.206915
			Hyrids	0.97647348	5.866747e-07	1.271804	-3.268401
			Freshwater	0.65855229	3.047216e-08	1.335975	-3.421698
Plate 2 (16)	0.0059657	0.0010201	Lagoon	0.03608544	8.349864e-02	1.844499	-5.620840
			Migrants	0.38075836	4.695151e-04	1.516134	-4.171009
			Hyrids	0.98615043	9.147706e-08	1.250350	-3.013662
			Freshwater	0.79528015	1.678873e-11	1.460981	-3.838579
Plate 3 (17)	0.10665	0.22819	Lagoon	0.06871779	1.600301e-02	1.674648	-4.815904
			Migrants	0.58160465	2.387988e-06	1.259021	-3.014150
			Hyrids	0.97197520	1.084228e-06	1.357664	-3.414913
			Freshwater	0.76708800	1.108400e-10	1.651575	-4.590988
Plate 4 (18)	0.037938	0.47741	Lagoon	0.08683649	6.508010e-03	1.713597	-5.005940
			Migrants	0.64682969	2.515132e-07	1.299217	-3.215013
			Hyrids	0.95933988	4.008753e-06	1.578013	-4.399412
			Freshwater	0.72153893	1.519479e-09	2.025738	-6.242418
Plate 5 (19)	0.12296	0.34813	Lagoon	0.06943237	1.544390e-02	1.747997	-5.178273
			Migrants	0.71773487	1.302947e-08	1.426661	-3.789739
			Hyrids	0.95161356	7.392778e-06	1.635086	-4.663896
			Freshwater	0.66912937	1.916901e-08	2.079711	-6.515195
Plate 6 (20)	0.12797	0.42588	Lagoon	0.0763854	1.093157e-02	2.028852	-6.429993
			Migrants	0.7708909	8.372030e-10	1.563854	-4.420079
			Hyrids	0.9577782	4.576901e-06	1.670456	-4.858051
			Freshwater	0.7129782	2.369989e-09	2.045512	-6.435030
Width 1 (21)	0.024578	0.056137	Lagoon	0.2942273	9.839844e-08	1.885371	-6.196434
			Migrants	0.2170258	1.247271e-02	2.078377	-7.047385
			Hyrids	0.9243095	3.579192e-05	1.427482	-4.235407
			Freshwater	0.6169850	1.660217e-07	1.159434	-3.137056
Width 2 (22)	0.096804	0.060245	Lagoon	0.3159030	2.649662e-08	1.651776	-5.376604
			Migrants	0.4485787	9.687572e-05	1.376156	-4.176963
			Hyrids	0.9389321	1.678281e-05	1.156421	-3.227323
			Freshwater	0.7746071	6.856446e-11	1.246445	-3.575748
Width 3 (23)	0.0093753	0.27247	Lagoon	0.2328767	3.341736e-06	1.659297	-5.514518
			Migrants	0.3598294	7.408052e-04	1.088331	-3.075379
			Hyrids	0.9117458	6.158753e-05	1.007521	-2.762881
			Freshwater	0.7397323	5.639601e-10	1.295060	-3.915597
