# Supplementary material for: Allometric relationships in morphological traits associated with foraging, swimming ability, and predator defense reveal adaptations toward brackish and freshwater environments in the threespine stickleback
Source: Ecol Evol. 2020 Oct 29;10(23):13412–26. doi: 10.1002/ece3.6945 (PMC7713926; doi:10.1002/ece3.6945)
Supplement: Supplementary file 3 — Appendix S3 [file ECE3-10-13412-s003.xlsm]

## Sheet: Freshwater
Id	samp_site	genet_pop	Length	tot_plates	Mporph	Trait1	Trait2	Trait3	Trait4	Trait5	Trait6	Trait7	Trait8	Trait10	Trait11	Trait12	Trait13	Trait14
501	3	fresh	6.9	13	L	4.14146	5.03424	17.6443	10.1629	6.45716	13.9902	292.853	2.64509	5.6156	6.58856	15.2853	9.58256	7.29976
506	3	fresh	5.9	63	C	3.82924	4.82539	16.3053	9.86091	5.64079	13.2788	185.6	2.6017	5.07337	5.871	12.1395	9.51298	8.23515
508	3	fresh	6.5	65	C	3.65228	4.45427	15.8177	9.81342	6.08451	14.2512	232.995	2.58177	5.6509	6.52486	14.3603	10.1385	7.89124
511	3	fresh	6.4	15	L	3.74791	4.80219	16.1597	10.4176	5.98431	14.5499	220.901	2.47611	3.4895	5.75943	14.1778	10.0454	6.78998
515	3	fresh	5.3	64	C	3.42945	4.08302	13.9936	9.00794	4.67591	12.5508	165.132	2.28213	4.14172	5.15441	11.6962	8.94967	7.00786
516	3	fresh	7.9	66	C	4.41659	5.12698	18.5979	12.2064	7.31126	16.4487	382.376	3.37344	6.78669	8.66221	19.2579	12.3714	11.2819
519	3	fresh	5.9	12	L	4.04555	4.36141	15.8478	9.89507	5.84619	13.3047	204.65	2.37186	4.22738	5.35209	12.3914	9.76358	6.94053
520	3	fresh	6.7	65	C	4.22509	4.663	17.702	11.5307	6.78816	14.4801	263.696	2.95758	5.93337	6.9189	14.777	12.0752	9.34897
524	3	fresh	6.2	61	P	3.57972	4.31501	15.2931	9.67576	5.37421	14.0928	225.991	2.28495	4.42323	5.91324	13.5155	9.33557	6.68196
530	3	fresh	6.8	59	P	3.92084	4.68643	16.8	10.8765	5.88254	15.1266	259.93	2.92639	6.09988	6.3983	14.5716	10.4942	8.09728
534	3	fresh	5.9	37	P	3.82847	4.6398	15.3737	10.2499	5.15232	14.1563	194.851	2.4723	4.65098	5.43035	13.1605	9.10306	6.87352
536	3	fresh	6	66	C	3.97787	4.68626	15.6286	10.2625	5.28983	12.6884	197.896	2.40286	5.59057	5.52214	12.4627	8.96935	7.98454
540	3	fresh	5.6	41	P	3.14635	4.36141	14.269	9.0126	4.86106	12.0115	173.922	2.32094	4.53385	4.90164	11.6062	7.49762	7.19393
541	3	fresh	5.4	63	C	2.76253	4.01343	13.5642	7.77585	4.52975	11.9664	174.035	2.2754	3.47714	5.04187	12.9723	7.75017	5.74535
542	3	fresh	4.4	66	C	2.25604	3.47985	10.8473	6.75665	3.47598	9.77672	117.328	1.70635	4.1214	4.12968	9.6145	6.8319	6.74297
543	3	fresh	4.9	55	P	3.25092	3.73511	13.055	8.3339	4.29958	11.7159	126.26	2.18859	4.50712	4.43253	10.4693	8.3045	6.84716
544	3	fresh	4.5	55	P	2.83303	3.59592	11.6864	7.00644	3.89798	10.9588	114.392	2.01137	3.93297	3.97523	9.21012	6.31972	5.59577
545	3	fresh	4.8	62	P	2.30419	3.24819	11.8847	7.18349	3.90771	11.6055	131.235	1.99201	3.62803	4.68901	10.2625	6.2639	4.88943
546	3	fresh	5.7	68	C	3.18292	4.29188	14.2596	8.91047	4.7972	14.3876	183.244	2.41448	4.57556	5.65114	12.8988	8.77119	6.68534
551	3	fresh	4.7	16	L	2.77002	3.80471	12.0258	7.63314	3.93625	10.8352	127.582	2.0448	3.18841	4.41659	10.44	6.32393	4.70963
552	3	fresh	4.4	13	L	2.33585	3.57272	11.2571	6.65957	3.43039	9.81712	107.009	1.95148	3.61086	3.99569	8.8625	6.22343	5.43352
556	3	fresh	5	64	C	2.97309	3.96703	13.0469	7.89342	4.34788	11.2985	138.767	2.33654	4.23342	4.48227	11.0897	6.93569	5.60077
557	3	fresh	5.8	65	C	3.26323	4.26862	14.0725	8.62794	4.76264	13.1185	202.478	2.33147	4.26414	5.15274	12.7431	6.77983	6.8967
563	3	fresh	4.3	64	C	2.67705	3.43353	11.3017	7.25432	3.47412	9.70428	98.4827	1.81487	3.60332	3.97137	9.48978	6.59346	6.71129
619	3	fresh	4.9	65	C	2.39669	3.29426	11.4475	7.55255	3.95568	10.8116	125.444	1.83551	4.17066	4.69893	11.2105	7.37546	5.97256
627	3	fresh	5.4	64	C	3.49821	4.08309	13.8811	7.86268	4.8328	11.8017	161.954	2.23121	4.45258	5.05871	11.0897	7.57173	4.04788
628	3	fresh	6.2	54	P	4.3797	4.98784	16.4156	10.3701	5.94967	14.5041	189.604	2.65697	6.48618	5.67271	14.082	9.73308	8.64725
628	3	fresh	6.2	54	P	3.81572	4.26862	14.9232	9.37472	4.9035	13.2471	196.211	2.44472	6.48618	5.90518	12.9823	8.94065	8.64725
631	3	fresh	4.8	62	P	2.35684	3.24786	11.8272	7.40004	4.27271	11.5585	114.317	2.08533	4.30559	4.59393	10.0124	7.47137	6.94209
636	3	fresh	4.8	13	L	3.22941	3.36393	11.8511	7.34936	4.24459	10.9115	117.911	1.98294	3.17496	4.78693	10.4325	6.59133	5.7104
646	3	fresh	5.3	66	C	3.46978	4.17582	14.4357	8.63879	4.48659	12.5739	154.011	2.3265	4.40934	5.09924	10.5949	7.31736	6.53986
649	3	fresh	4.8	57	P	2.83465	3.54952	11.9343	7.82188	4.19754	11.1622	127.913	1.98822	4.3312	5.18839	11.0211	6.74229	6.52251
651	3	fresh	5.1	13	L	2.85385	3.73504	13.6122	8.39884	4.45288	11.3913	148.634	2.22287	3.73619	4.1867	10.0529	6.81723	6.90446
652	3	fresh	4.9	44	P	2.7302	3.52625	12.9865	7.59483	4.33132	11.4242	124.843	2.23494	4.46386	4.7281	11.0501	7.09544	7.13568
659	3	fresh	4.4	65	C	2.63541	3.54945	11.1616	6.60438	3.62803	9.56621	108.239	2.13393	3.36378	3.80916	8.94489	5.97229	5.4357
667	3	fresh	6	18	L	3.82305	4.24542	16.0011	9.41645	5.47821	13.2007	171.172	2.35718	4.94177	6.24432	13.8499	7.47055	6.89483
679	3	fresh	5.1	48	P	3.51807	3.64224	13.3563	8.23829	4.32131	12.0475	149.267	2.26746	4.10117	5.27495	11.1616	7.53336	6.94581
709	3	fresh	4.7	60	P	2.78427	3.45665	12.3532	7.72875	4.072	10.9038	122.876	2.11925	4.52517	4.75308	10.3982	7.30268	6.34691
713	3	fresh	5.1	64	C	2.96675	3.38705	12.6916	7.66077	4.13138	11.2458	150.439	2.17477	3.90102	5.19658	11.2345	7.19203	6.48017
714	3	fresh	4.6	58	P	2.43589	3.52625	11.3896	7.33221	3.89031	10.0461	112.664	1.95987	3.88221	4.44284	9.56612	6.33673	6.26429
717	3	fresh	5.1	63	P	2.57676	3.45696	12.6633	7.67365	4.33672	11.8765	144.594	2.01444	3.22791	5.15587	11.1912	6.42441	6.71538
719	3	fresh	4.3	62	C	2.49484	3.52632	10.8059	6.84433	3.29172	10.1386	96.5253	1.99848	4.01932	3.77296	8.47386	5.68016	5.99172
803	4	fresh	6.1	63	P	3.94554	4.40787	15.9394	9.69446	5.5911	13.5971	240.284	2.58052	5.36504	5.18335	11.7816	8.17455	6.65071
805	4	fresh	5.9	66	C	3.42168	4.36141	14.655	8.8425	5.27031	12.4151	211.21	2.28307	4.749	6.38394	13.4582	9.65884	5.41034
807	4	fresh	6.5	61	P	3.82333	4.45421	16.1847	9.76083	5.53713	13.8378	266.706	2.56682	5.01109	6.52589	14.1989	10.0752	3.89059
810	4	fresh	5.7	14	L	3.78258	4.47747	15.2016	9.13018	5.30994	12.9265	187.778	2.42615	4.16718	6.09763	13.085	11.1419	6.51908
811	4	fresh	5.7	56	P	3.87006	4.33821	15.3413	9.60618	5.20842	13.6642	179.766	2.46084	3.68039	5.74891	13.2342	5.66479	6.48066
814	4	fresh	6.9	66	C	4.71162	5.28942	17.8938	11.2593	6.63836	15.5792	273.245	2.95648	5.44702	7.58781	16.0124	9.84299	8.08288
815	4	fresh	6.9	66	C	4.29332	4.91819	17.9733	11.1433	6.73818	16.3388	269.5	3.03091	4.72087	7.33147	16.7855	7.93419	7.71003
816	4	fresh	6.1	13	L	3.49659	4.31501	15.4409	9.51761	5.35796	14.4826	226.386	2.61254	4.29526	5.80439	12.2453	9.07864	6.76528
818	4	fresh	6.2	52	P	3.79571	4.12949	15.0436	9.65441	5.41849	13.3414	217.64	2.55705	4.65977	6.13196	13.9438	9.76083	6.59998
819	4	fresh	5.6	15	L	3.61264	4.6398	14.5209	8.95481	4.68671	12.7858	178.156	2.35958	3.867	6.03214	12.6001	9.44484	6.02214
829	4	fresh	6	62	C	3.82284	4.17582	15.0355	9.75233	5.15206	12.9863	221.157	2.40073	4.33691	5.73133	12.7031	10.6269	5.00932
830	4	fresh	5.8	13	L	3.2443	4.05989	14.1578	8.17059	5.10568	12.8764	192.223	2.29307	4.95938	5.19627	12.4657	9.23891	3.08686
832	4	fresh	6.6	42	P	3.53905	4.52381	15.4043	10.5007	6.13213	14.8246	257.218	2.93859	5.62398	6.00859	12.8643	9.88844	9.86222
838	4	fresh	7	35	P	4.23399	4.5702	16.9123	11.2397	6.4342	16.6146	260.779	2.74729	5.97999	6.92885	16.1837	12.0293	9.37093
839	4	fresh	6.2	50	P	4.24155	4.5934	16.5217	9.00124	5.85944	13.8221	193.976	2.36641	5.03504	5.57592	13.6031	9.51204	7.02639
841	4	fresh	5.6	64	C	4.40964	4.82545	17.2891	10.1508	6.64067	14.6421	237.552	2.86853	5.12572	6.10416	14.7152	10.4402	7.46136
845	4	fresh	5.9	64	C	3.53311	4.36141	14.5883	9.75818	5.34414	12.4382	200.372	2.57603	4.65092	6.21733	13.382	9.29203	7.90569
854	4	fresh	6.2	13	L	3.80831	4.7094	15.9308	9.25931	5.90227	12.7636	227.536	2.50818	4.94699	5.68678	12.8794	8.86448	8.28217
855	4	fresh	6	62	P	3.21538	4.03663	14.4356	8.88413	5.21524	13.7677	215.649	2.46303	5.90049	6.47256	13.6808	9.98635	7.87216
857	4	fresh	6	64	C	3.92776	4.29188	15.4212	8.6999	5.1974	12.213	205.755	2.47752	5.02696	5.59115	12.5824	8.98044	7.40281
862	4	fresh	5.5	64	P	3.72667	4.40781	14.2148	9.21748	4.89103	13.2506	154.172	2.51717	4.87731	4.35215	10.4659	8.56747	7.14958
865	4	fresh	6.3	63	P	3.5309	4.36141	15.301	9.6548	5.67523	14.6395	239.893	2.38679	4.81652	6.05329	13.7818	9.21237	8.33002
867	4	fresh	6.1	46	P	3.75938	4.36141	15.4271	9.98862	5.51536	14.0233	214.925	2.4127	5.02284	6.27317	13.7272	10.5335	7.58639
870	4	fresh	7.6	63	P	4.72582	5.19658	19.3014	12.2397	6.71257	17.8905	328.541	3.22499	6.06209	8.25966	17.2945	12.1509	8.66637
874	4	fresh	6.4	55	P	4.34714	4.70945	16.8574	10.7884	5.88743	15.2032	254.136	2.68237	4.97704	6.4497	15.1083	9.10468	6.80206
877	4	fresh	6.1	66	C	3.94281	4.57073	15.6785	9.92725	5.33199	14.9265	218.381	2.54809	4.73834	6.4637	14.2989	10.2729	7.93677
879	4	fresh	6	48	P	3.72703	4.31508	15.8346	9.09901	5.19911	12.3656	218.146	2.58354	5.04038	6.15758	12.8071	10.2078	7.63473
886	4	fresh	6	62	C	3.75852	4.17588	14.9938	9.96113	5.74183	13.2101	214.333	2.46008	4.41976	6.02303	13.2054	9.61486	6.98706
888	4	fresh	5.7	59	P	3.39832	4.05989	14.216	8.60686	5.01748	11.9316	194.355	2.19755	4.3976	5.71167	12.8756	8.06928	7.19666
893	4	fresh	5.8	12	L	3.73043	4.22228	15.1008	9.02489	5.17359	13.6729	200.444	2.43777	4.29689	5.02471	11.6164	7.2826	7.25298
894	4	fresh	6	51	P	3.22675	4.19902	14.6301	9.14703	5.39041	12.9338	213.616	2.41415	3.9548	6.07854	13.1542	8.66165	6.60125
898	4	fresh	6.5	64	C	3.94554	4.33821	16.3933	11.0771	5.32911	13.9803	236.102	2.56703	5.05978	6.93712	15.3655	8.29376	4.03649
901	4	fresh	6.8	14	L	3.72667	4.01343	15.8057	9.99944	5.79752	13.7592	237.452	2.52646	5.60984	6.02	13.7354	9.10468	7.20664
903	4	fresh	6.1	12	L	4.0145	4.36147	16.2548	10.2135	5.67736	13.7451	209.862	2.68998	4.89785	6.17372	13.3947	9.4527	3.35432
905	4	fresh	5.8	34	P	4.10203	4.45445	15.4409	9.5693	5.08699	12.48	202.551	2.52112	4.1831	5.80202	12.4336	6.4151	5.82591
906	4	fresh	5.9	51	P	3.45759	4.33877	15.0229	8.44558	5.26638	12.161	219.547	2.55579	3.80633	5.94189	13.4454	8.71326	6.28731
907	4	fresh	6.2	62	P	3.69622	4.22228	15.474	9.90771	5.95144	12.6115	227.007	2.36641	4.41056	6.87693	13.4789	8.33671	7.90729
909	4	fresh	5.8	38	P	3.83036	4.1996	15.0653	9.04428	5.21586	13.3419	186.216	2.34494	4.43247	5.55421	13.0333	7.2016	7.32637
911	4	fresh	5.8	38	P	3.91926	4.03663	14.5179	9.86001	5.30405	12.8467	202.123	2.27977	4.59926	5.707	12.6489	6.50023	6.37698
912	4	fresh	5.2	66	C	3.29924	4.06089	13.7629	8.79245	5.1873	12.2562	156.779	2.16994	3.99973	3.97137	8.85509	7.68507	5.52823
916	4	fresh	6.5	66	C	3.85145	4.47765	16.3273	10.6736	6.32597	15.5975	237.225	2.59269	5.4668	6.5204	14.2223	8.9374	7.43907
919	4	fresh	6	15	L	4.02808	4.47765	15.9661	9.85084	5.49601	13.438	202.963	2.69468	4.34069	6.10914	13.1027	8.18491	7.66624
920	4	fresh	4.2	12	L	2.22807	3.36417	10.2514	6.26742	3.4586	8.64081	108.878	1.71892	3.18511	3.85166	8.25604	6.10244	6.42763
922	4	fresh	5.9	37	P	3.8284	4.24567	15.5811	8.8767	5.10852	13.1559	197.805	2.27042	3.90474	5.40582	11.6266	8.09914	3.66353
1027	5	fresh	5.9	13	L	1.60258	4.05989	15.0106	9.5316	5.29669	11.9788	214.46	2.3228	4.8221	5.0368	12.3897	8.71326	6.98579
1028	5	fresh	6	64	C	3.48611	4.29188	15.5011	9.88737	5.56205	14.8	207.276	2.68006	4.80359	6.35923	13.9511	9.28082	7.60481
1042	5	fresh	5.9	59	P	3.73497	4.17582	15.2756	9.90695	5.13453	15.2185	198.077	2.53634	4.64038	5.06238	12.8179	7.02995	7.08421
1053	5	fresh	6.8	66	C	3.99629	4.38467	16.9729	10.957	6.73926	17.2409	266.936	2.84252	5.74071	6.71029	15.0355	10.0647	8.43079
1057	5	fresh	5.4	45	P	3.09383	3.87423	13.4454	8.05059	4.58684	11.9847	179.086	2.01137	4.42615	5.10425	12.4239	8.26826	6.52156
1062	5	fresh	5.5	65	C	3.14498	3.50305	13.3837	7.91661	4.84909	12.95	187.206	2.31118	3.50789	6.21945	12.8332	7.98211	5.00432
1096	5	fresh	6	64	C	3.40994	4.01349	14.5117	9.4339	5.72771	13.8514	190.956	2.4876	4.39956	5.50056	14.3402	7.59207	6.43579
1097	5	fresh	5.7	61	P	3.30339	3.43353	14.0825	9.02808	4.80645	13.1247	198.845	2.38995	3.02763	5.48459	12.0171	7.69021	7.71216
1098	5	fresh	5.9	65	C	3.84747	4.08309	14.9588	9.42019	5.27903	13.6025	195.136	2.53634	4.63353	5.37521	12.2493	7.98288	6.02102

## Sheet: Genetic populations
Id	Sampl_site	Genet_pop	Length	tot_plates	Mporph	Trait1	Trait2	Trait3	Trait4	Trait5	Trait6	Trait7	Trait8	Trait10	Trait11	Trait12	Trait13	Trait14	Trait15	Trait16	Trait17	Trait18	Trait19	Trait20	Trait21	Trait22	Trait23
2	1	lag	8	68	C	4.93447	5.28942	18.4855	13.1944	6.83773	15.912	444.518	3.25779	8.66693	7.95374	19.0766	12.6639	11.8338	8.31321	10.0539	11.2545	11.025	10.8355	10.4408	6.69837	5.66479	4.959
3	1	lag	8.3	66	C	4.99749	4.98778	18.8891	12.8615	6.50073	18.9034	503.796	3.14729	9.39791	6.81534	23.4069	9.50483	10.0328	8.36571	10.0367	10.7879	9.62479	9.4659	9.46593	7.08345	6.27266	5.52506
4	1	lag	8.2	65	C	5.87489	5.52141	21.1899	13.5498	7.11635	18.1206	391.082	3.20449	10.2272	7.2188	22.6671	12.0644	11.4935	9.448	10.7754	11.4735	10.5792	10.5558	10.2171	6.83839	6.11724	5.49968
4	1	lag	8.2	65	C	4.85497	5.31277	19.5123	12.3611	6.51396	19.0326	439.756	3.18368	9.28311	7.2188	21.5033	10.5702	11.4935	9.448	10.7754	11.4735	10.5792	10.5558	10.2171	6.83839	6.11724	5.49968
5	1	lag	7.9	66	C	5.32315	5.28937	19.6979	13.4915	7.03909	18.3963	394.03	3.1965	8.72051	6.66441	20.5999	7.67743	10.991	9.30051	10.8438	11.0877	10.651	10.4973	10.0288	7.11949	5.20697	4.94705
6	1	lag	8.4	69	C	5.42445	5.10383	18.9255	12.652	6.97225	18.8155	480.948	3.23	9.11886	6.32108	22.596	12.1403	10.7556	8.8086	11.0545	12.4553	12.3497	12.1668	11.811	6.93569	5.88889	5.37181
7	1	lag	7.7	65	C	4.41519	4.988	17.2339	12.5412	6.73255	18.4256	380.873	3.189	8.53925	6.81818	20.2526	11.5577	11.206	8.71597	10.028	10.3373	9.47	9.2621	8.71597	8.02112	5.45532	5.4081
8	1	lag	7.8	66	C	5.05312	5.05744	18.8289	12.4347	6.90633	16.4443	409.721	3.05135	9.39287	6.41539	21.1218	11.9639	11.4185	7.33532	9.18683	10.7192	10.7716	10.6023	10.1301	6.67426	5.2239	5.16234
9	1	lag	8.1	68	C	4.84881	5.26617	18.5794	11.8524	6.86079	17.7275	441.391	2.99555	9.06072	7.03117	19.9357	11.7348	11.6003	9.55236	10.1777	11.1153	11.0324	10.2428	9.32923	6.64132	6.23333	7.05894
11	1	lag	8.2	68	C	5.08989	5.15023	18.7338	13.0991	7.43295	20.6836	462.325	3.35769	9.40553	7.27284	22.0894	12.9232	11.317	10.3657	11.4021	11.9797	11.4836	11.2885	11.044	6.83052	5.81962	5.2827
12	1	lag	8	68	C	4.31558	5.19658	18.0845	11.512	6.47136	18.0109	452.379	3.269	8.75294	7.15602	20.1397	10.5813	3.83682	7.30772	10.0458	10.696	10.6094	10.375	10.2097	7.18619	5.91361	4.9379
13	1	lag	9	66	C	5.23296	5.26617	20.0054	13.0631	7.47127	19.7161	553.7	3.25465	10.2339	6.71093	25.1987	13.5527	11.0832	8.96845	10.2636	11.4768	11.4106	10.9732	10.5973	8.07262	6.65168	6.12216
14	1	lag	8.5	68	C	4.45638	4.5934	18.4704	12.5122	7.29781	19.7038	468.752	3.25456	8.42609	7.41849	20.1616	13.212	12.2577	9.6722	11.2515	11.8781	11.8674	11.4764	11.179	6.96159	5.79706	5.38936
15	1	lag	7.9	67	C	4.79412	5.05738	18.279	12.1099	6.61607	18.1744	423.122	3.50581	9.3063	6.20125	20.4399	12.5976	10.0321	9.57287	10.6947	10.834	10.3963	10.2362	9.62381	7.16909	5.56839	4.81987
16	1	lag	8	67	C	3.56163	4.22228	16.6241	12.0333	7.35013	20.5752	453.677	3.31778	8.97732	7.38825	20.2236	11.9017	10.4844	10.1475	11.4876	12.1923	12.0408	11.7194	11.3804	7.3732	6.03406	5.3688
17	1	lag	8.8	67	C	5.19212	4.89504	18.8417	12.8771	7.21694	20.2678	534.326	3.72703	9.65616	7.1988	22.2079	14.317	11.9176	10.3543	11.7255	12.2786	11.9942	11.4649	11.2284	8.34316	6.66139	5.67736
18	1	lag	8.3	67	C	4.69933	5.08106	17.7978	12.0835	7.19947	18.009	445.496	3.47343	8.74753	7.51146	20.8683	12.8223	11.8083	9.93039	10.6655	11.2763	10.8439	10.5824	10.0295	6.84595	5.5416	5.15968
19	1	lag	8.3	65	C	5.05344	4.61666	18.0574	12.3102	6.38179	18.6737	463.306	3.30087	9.48842	6.91007	21.0126	12.783	10.9807	7.8646	9.92757	10.6812	10.2823	10.1865	9.63303	6.83737	5.80165	5.64427
21	1	lag	8.6	66	C	5.71718	5.73015	21.0834	13.1869	6.99441	18.6114	478.252	3.41033	9.88452	6.78605	21.9027	12.386	11.1607	9.47647	11.0011	11.6465	11.533	11.3	10.664	7.93528	5.67594	5.4756
22	1	lag	8.4	68	C	5.09924	5.35902	19.9727	12.2113	6.45037	18.1187	440.077	3.35039	9.52787	5.67622	21.928	13.6412	10.6295	8.86797	9.49477	10.457	10.4439	10.4035	10.4479	7.23991	5.80587	5.13123
24	1	lag	8	66	C	5.46965	5.56781	20.2184	13.2328	7.63938	19.2561	432.735	3.48178	9.70428	6.54709	22.6214	12.3925	10.5538	9.83681	10.8661	11.2545	10.7643	10.4046	9.84067	7.22309	5.96431	4.89609
25	1	lag	8.3	65	C	5.03509	4.73282	18.8248	12.7884	6.92205	18.9471	418.012	3.04473	8.79438	7.18832	21.6836	10.4381	10.4612	8.47021	10.0507	10.6004	10.6548	10.4184	10.1444	6.96036	5.54616	5.1651
26	1	lag	8.5	69	C	4.56142	4.94144	18.5106	11.9745	6.22356	17.8827	460.7	3.18571	9.45979	7.24671	21.6911	12.0917	11.0283	8.2313	9.74358	10.9993	11.0104	10.8364	10.506	7.0089	6.22084	5.44426
27	1	lag	7.9	68	C	4.60703	5.15018	18.332	12.261	6.82827	18.5639	418.121	2.87677	8.58027	5.90596	20.6321	13.0438	10.9747	8.76311	9.97827	10.2667	9.88577	9.55452	9.16337	6.85035	5.74146	4.9248
28	1	lag	8.3	67	C	4.56319	4.94139	18.5548	12.741	7.31137	19.5031	430.934	3.36513	9.15126	7.14725	21.0425	13.0895	11.7498	10.0736	11.2745	12.0467	11.6571	11.0293	10.4871	6.77494	5.66612	5.41014
29	1	lag	8	66	C	5.26346	5.03418	19.203	12.9817	7.05997	18.0024	416.336	3.18241	8.70247	6.54401	20.6273	10.4597	10.5139	8.95845	10.834	11.0201	9.98177	9.62381	9.10244	7.61832	5.47678	4.97374
32	1	lag	8.6	69	C	4.94901	5.15023	18.9228	12.5946	6.84028	19.0891	500.471	3.10901	9.23804	7.215	23.7363	13.2733	11.3527	9.03633	9.93204	11.111	10.7182	10.4671	9.94228	7.61161	6.35161	5.51532
33	1	lag	7.8	66	C	4.83898	4.98784	18.9224	12.1419	6.51574	17.4976	396.085	3.09809	8.12833	4.85796	19.2412	10.9117	10.4057	9.29203	10.0456	10.699	10.1936	9.87798	9.31768	6.38314	5.42331	4.78102
35	1	lag	8.2	66	C	5.09618	5.35897	20.089	12.9505	7.03201	18.4702	423.461	3.3446	8.09087	6.63321	20.9722	10.2329	10.8012	7.7664	9.42019	9.93245	10.569	10.0948	9.88452	6.18235	5.72494	5.13123
39	1	lag	8.6	66	C	5.25671	5.31277	20.4026	14.0014	7.86172	19.3288	460.999	3.48611	9.16528	6.95328	22.1692	11.9948	11.7542	9.26779	10.8548	11.518	11.4924	11.2811	10.877	7.72527	6.27922	5.70266
40	1	lag	8.2	67	C	5.01834	5.49821	20.1995	12.7902	7.48379	18.2944	437.931	3.47118	9.88991	6.72187	21.6147	11.5133	12.0282	10.1444	11.2113	12.0406	11.9565	11.8536	11.4124	6.87231	5.32719	4.61293
41	1	lag	8.2	68	C	4.81205	5.05744	18.9291	12.5173	7.12753	18.1024	422.937	3.00353	9.6411	7.51196	20.7869	13.1584	10.9206	8.00379	9.06594	10.2287	10.8031	10.7621	10.4331	6.64415	5.87846	4.80315
42	1	lag	8.2	66	C	5.07512	5.08063	19.3194	13.275	7.04459	17.609	381.803	3.07787	9.50505	6.93355	20.7767	13.6695	10.2938	9.12054	9.9773	11.604	11.2494	10.9626	10.5414	6.51908	5.3393	5.16234
43	1	lag	8.2	67	C	5.33158	4.89504	18.7926	12.8359	6.7751	18.1086	422.299	3.25217	8.30641	6.94457	20.1728	12.4352	11.7518	9.51388	10.3455	11.2166	10.9323	10.5108	10.324	7.01289	5.50877	5.45073
44	1	lag	7.9	66	C	4.41757	4.547	17.1162	12.5091	7.13421	17.0349	403.603	2.92022	9.00946	7.6162	21.0749	13.2897	11.5752	8.52373	9.74364	10.972	10.464	10.1323	9.64535	7.2001	6.17503	5.48326
45	1	lag	8.1	68	C	4.67781	5.01104	18.4529	12.3971	6.85141	18.3569	450.79	2.96983	8.92302	6.31976	20.0809	11.6828	10.1011	7.96915	9.07615	10.1974	10.2227	10.0325	9.60385	6.81474	5.58706	5.1393
46	1	lag	8.3	68	C	5.23825	4.89499	19.5196	13.5163	7.30032	18.155	481.427	3.22541	8.99933	7.49342	20.7317	12.4362	9.39479	9.31046	10.2461	11.2647	11.6481	11.2384	10.7749	7.44865	5.94547	5.19844
47	1	lag	8.2	67	C	4.37546	4.7326	16.9209	12.4212	7.12406	17.5674	465.066	3.28493	9.1735	6.68453	21.9871	12.0837	10.0943	9.16196	10.1764	10.9839	10.8083	10.6929	10.2673	7.68783	6.17447	5.57361
50	1	lag	8.1	68	C	4.47747	5.01098	17.8993	12.6315	7.69287	18.1495	453.657	3.36153	10.0469	7.16338	21.0887	13.108	12.3904	8.51583	9.58669	10.6277	11.3603	11.3944	10.9862	6.81439	5.91174	5.56776
53	1	lag	8.3	67	C	5.21725	5.19663	19.8497	13.3586	7.4424	18.3986	465.543	3.4175	9.57335	7.59912	22.0687	13.0122	12.0279	10.0993	10.9953	12.1368	11.7131	11.283	10.8528	7.4165	5.9803	5.32112
54	1	lag	8.3	66	C	4.24212	4.6862	18.2105	12.3154	6.47402	17.8561	455.307	3.06736	8.19007	6.70335	20.1097	12.0279	10.8854	8.19322	9.35334	9.8217	9.49477	9.53374	9.09747	6.84335	5.84698	5.10505
55	1	lag	7.9	65	C	5.2311	5.17343	19.5509	12.8231	7.69021	18.3118	435.766	3.2648	8.63081	6.79457	20.1174	12.9525	11.1359	9.33871	10.591	11.2863	11.0738	11.0316	10.5347	7.04291	5.65713	4.96534
57	1	lag	8	66	C	4.87786	5.28942	18.9114	12.3195	6.68196	18.5364	380.37	3.13075	8.73962	7.11151	20.804	11.8841	10.8188	9.09404	10.3758	11.2213	10.7195	10.4869	10.2268	6.83473	5.66479	5.04182
58	1	2gen	7.4	67	C	4.96139	4.5934	17.5398	12.3474	6.93375	15.9318	340.863	3.24338	8.28256	6.06954	17.3929	11.4499	10.6255	8.2443	9.93733	10.8765	10.8509	10.5558	10.2314	5.56897	5.44999	4.52529
59	1	lag	7.7	64	C	4.94835	4.94144	19.0015	12.3187	6.80822	17.4306	379.966	2.97572	8.66814	6.54561	19.0068	10.2703	10.196	9.12806	10.6277	10.8375	9.901	9.68296	8.84868	7.0763	5.38147	5.00765
60	1	lag	8.1	67	C	5.32234	5.31262	20.1204	12.6884	7.4987	18.7694	402.68	3.2394	8.60107	7.68783	20.6729	13.1543	11.9509	9.72528	10.8833	11.3992	11.1881	10.941	10.4478	6.63751	5.83477	5.34142
61	1	lag	8.2	68	C	5.49077	5.52141	20.2484	13.3043	7.55123	17.9626	406.137	3.1039	9.25288	7.35588	20.5546	11.6621	11.1185	7.86446	10.0916	11.5615	10.9998	10.8828	10.6154	6.36516	5.24795	5.00523
62	1	lag	8.1	67	C	4.91014	5.35902	19.5257	13.9728	7.74305	19.1627	402.657	3.37607	9.21774	6.03071	21.7535	12.6942	10.7781	9.41802	10.8578	11.4924	10.6927	10.3252	9.74825	7.03833	5.62857	4.99657
63	1	lag	8.1	68	C	4.89037	4.73265	18.7434	11.5355	6.76528	17.7314	385.968	3.30868	8.71894	7.86419	21.0433	12.5699	11.0367	9.09572	10.6496	11.1866	10.9519	10.5704	9.8825	6.52919	5.74183	4.99075
64	1	lag	7.3	68	C	3.51065	4.43101	15.5056	12.124	6.72219	16.8907	339.809	3.15378	8.06638	6.58892	18.4795	12.2643	10.8509	9.63974	10.731	11.1936	10.8887	10.6841	10.4019	6.26528	5.38781	4.57167
66	1	lag	7.9	68	C	4.01618	4.82539	17.7617	12.2935	7.32097	17.0544	377.616	3.22766	9.48919	7.60365	21.9828	10.5172	11.1544	9.46337	10.0862	10.9372	10.9781	10.7027	10.4745	6.91365	5.96864	5.70082
68	1	lag	8.5	66	C	5.21198	5.59101	20.1952	13.762	7.6648	19.1484	435.998	3.63574	9.52798	6.81924	22.1334	11.0871	9.1191	9.43951	11.2789	11.9237	11.3502	10.975	10.5287	7.71746	5.83601	5.05147
69	1	lag	8.2	69	C	4.90954	5.59096	20.5622	13.5369	7.36608	17.8401	409.649	3.35039	8.63315	8.17059	20.1647	13.0814	12.6687	7.77447	10.0993	11.5225	11.0482	10.5861	10.053	5.9335	5.49248	4.91917
71	1	lag	7.9	66	C	4.78068	5.35897	18.6684	12.5752	6.77927	17.2603	399.98	3.2718	8.33132	6.7474	20.4786	12.2411	11.6926	8.93171	10.418	10.972	10.6012	10.128	9.52109	6.89448	5.85277	5.09771
72	1	lag	8.1	67	C	5.29679	5.19658	19.1178	12.7384	6.90949	16.5905	429.971	3.38737	8.67934	7.17491	21.2369	15.1115	10.9038	9.23128	11.0668	11.7949	11.4903	10.926	10.3576	6.92065	6.02826	5.23645
73	1	lag	8.1	66	C	4.9403	5.08063	19.7086	12.2716	6.73335	17.895	379.102	2.88387	8.62107	6.4151	20.5604	10.4205	7.19786	8.40816	9.68513	10.161	10.7567	10.6575	10.1454	6.94596	5.68375	4.94188
74	1	lag	8.4	66	C	4.72463	5.03418	19.632	12.7115	7.01074	18.4538	461.799	3.18368	9.61559	7.43125	21.8303	13.7188	11.7078	9.70617	10.9316	12.1345	11.2226	11.0066	10.6324	7.15617	6.33027	5.48253
77	1	lag	8.2	68	C	5.53543	5.35897	20.449	13.5485	7.41454	20.1184	433.022	3.45945	9.39488	6.69684	21.0019	12.4229	11.0567	8.22505	10.1634	11.4607	11.5533	11.5106	11.2248	6.70848	5.83306	5.52531
78	1	lag	8.2	67	C	4.84282	5.21983	19.6154	12.7131	7.28611	18.4938	405.551	3.46784	8.78544	6.81727	20.1985	10.049	11.5359	7.88442	8.79842	8.8425	9.1191	8.91618	9.03571	6.07885	5.33199	5.10399
79	1	lag	8	67	C	4.36887	4.38461	17.1138	12.2509	7.04062	17.9206	417.248	2.99869	9.07828	7.62715	21.1152	12.9432	11.1946	9.74601	11.2138	11.753	12.0875	11.9909	11.4881	7.44865	5.68352	5.35857
80	1	lag	8.4	67	C	5.13474	5.28937	19.7298	13.2078	7.26577	19.0249	483.487	3.37185	9.10965	7.92442	22.0414	13.2687	11.3603	9.08729	10.7659	11.1158	10.9386	10.7436	10.4224	7.49619	6.29929	5.38107
81	1	lag	7.9	66	C	4.89383	5.24297	19.1899	12.9542	7.12553	17.2236	419.191	3.39467	8.27557	7.36783	19.9865	12.7297	11.7258	10.0803	10.5038	10.59	10.9932	10.7359	10.2914	6.66494	5.6926	4.87532
82	1	lag	8.6	70	C	5.06907	5.24297	20.3682	13.4447	7.13602	19.0063	473.195	3.36393	8.64473	6.62737	21.6378	12.9298	11.5986	9.66274	10.7621	11.0494	10.3849	9.97031	9.47906	7.47022	5.69553	5.19414
83	1	lag	7.8	68	C	5.24821	5.03418	19.0485	12.7233	6.86596	18.4319	401.591	3.11679	9.23454	6.64986	19.4181	10.985	11.0973	9.60618	9.84843	11.2878	11.6001	11.4835	11.0891	6.34229	5.47678	5.0321
84	1	lag	7.7	66	C	4.58026	4.6862	17.4922	11.8515	6.5828	18.0983	354.114	3.23075	7.91902	6.52486	19.3088	11.774	9.71349	8.58275	10.0908	10.8934	10.6886	10.3999	10.192	6.62517	5.473	4.87626
85	1	lag	8	66	C	4.80763	4.87179	18.5676	12.4091	6.77113	18.1773	397.466	3.08023	8.95193	5.01496	19.9702	13.2293	10.6191	9.05133	10.0241	11.4485	10.9651	10.8167	10.5782	6.26583	5.69033	5.2912
87	1	lag	8	68	C	5.31277	5.28937	19.3812	12.7218	6.85223	18.9565	379.067	3.27106	8.82733	7.5197	20.7611	10.3609	10.8482	8.62794	11.4233	11.671	11.2148	11.038	10.857	6.54709	5.50521	4.76851
88	1	lag	8	66	C	4.11225	4.75579	17.9318	12.8127	7.08083	16.9718	409.729	3.60668	9.08169	7.0221	21.1735	13.2644	11.5443	9.12078	10.4196	11.5747	10.8696	10.8694	10.635	7.37962	6.2075	5.38781
89	1	lag	8.3	66	C	5.13034	5.61421	19.8009	12.9456	7.2792	18.9555	461.103	3.34138	10.2992	7.50519	23.6652	15.0892	12.7844	10.4433	11.9042	12.0917	11.253	10.9107	10.4296	7.14303	5.77357	5.37516
90	1	lag	8.5	66	C	4.99086	5.56781	19.3539	12.8134	7.00994	17.914	461.979	3.08555	9.41605	6.34165	22.4101	10.3982	11.0714	9.03073	10.1448	10.9051	10.6928	10.2299	9.91876	7.54481	6.12054	5.64423
91	1	lag	7.9	66	C	4.52529	4.91819	17.4906	12.6084	6.45737	18.0913	404.883	3.20986	8.68306	7.00909	20.2122	13.9602	11.0204	9.58683	10.4659	10.9751	10.0924	9.76091	9.24107	6.91073	5.87929	5.41333
93	1	lag	8.4	66	C	5.66288	5.40537	20.0625	13.2479	7.2197	17.9997	433.018	3.44167	8.81455	6.69005	20.3825	9.6893	10.9569	7.98319	10.6829	12.1086	11.867	11.4702	10.95	6.48316	5.44287	5.16708
94	1	lag	7.5	68	C	5.01361	4.82545	18.042	12.6827	6.48631	18.2915	378.968	3.02211	8.49746	7.02547	18.5526	12.1687	10.877	9.67201	10.5785	11.1193	11.0162	10.6758	10.4803	6.66393	5.65432	4.61806
95	1	lag	8.1	66	C	4.95335	5.59096	20.3919	13.1775	7.38188	18.6615	402.938	3.37535	9.04487	6.91178	21.2369	12.3766	10.5797	9.62378	10.7875	11.2626	10.8126	10.5382	9.83687	6.57027	5.55547	4.87185
96	1	lag	8	66	C	5.21895	5.08058	18.7507	12.4461	6.92932	15.7575	434.474	2.98475	9.28528	7.29357	21.4425	12.2356	9.92424	8.40009	9.51883	10.0581	9.72215	9.42291	9.07686	6.70258	5.33945	5.05057
98	1	lag	8	67	C	4.62033	4.98784	17.5393	13.1563	6.89588	17.7886	417.036	3.10451	8.75663	6.83745	20.8802	13.1123	10.9996	9.46238	10.1206	10.4787	10.7329	10.3255	10.2636	6.98352	5.70266	5.10805
99	1	lag	8.2	68	C	5.13028	5.24297	19.3182	13.14	7.43835	18.6541	413.76	3.40773	10.3625	6.97584	21.3193	13.3926	12.4479	10.0598	10.1022	11.0738	11.1171	10.9072	10.4399	7.21582	5.71619	4.94405
100	1	lag	8.2	68	C	4.98325	4.94139	18.6576	13.1104	7.49629	19.727	466.598	3.3957	10.5474	6.41611	22.2219	12.2754	10.527	9.94112	10.004	10.4411	10.5389	10.4502	10.2214	7.44757	5.67257	5.50213
101	1	lag	8.3	70	C	5.6785	5.33582	19.8458	12.7013	6.85706	19.1007	434.496	3.13564	9.39219	6.86553	21.4794	10.5845	11.0336	9.7944	10.6218	11.2515	11.2298	11.1463	10.8171	7.30802	5.54631	4.95791
102	1	lag	8.5	66	C	4.63109	4.70945	18.2598	13.0198	7.09651	20.008	459.506	3.73043	8.89236	7.31975	21.5692	12.5398	12.1544	9.90184	11.0903	12.1411	11.7006	11.2167	10.8552	7.97513	6.45737	5.11726
105	1	lag	8.2	68	C	4.83035	4.94144	18.1807	12.3197	6.78816	17.765	407.639	3.41412	8.93595	7.08242	20.925	12.5056	11.4854	9.26526	10.1633	11.3452	11.2289	10.9239	10.451	7.19801	5.71619	5.46143
106	1	lag	8.8	69	C	4.79726	5.19658	19.1708	13.411	7.78118	20.2191	487.43	3.60354	10.765	8.67791	25.3643	15.1025	13.0221	9.06473	9.70828	10.4916	10.7799	10.7468	10.6806	8.04457	6.25126	5.65647
109	1	lag	8.4	66	C	4.91906	4.61666	18.595	13.0333	7.60846	19.7778	458.342	3.31875	9.77777	6.05249	22.4029	12.1651	11.3316	10.6498	11.5333	12.3834	12.6224	12.4725	12.0313	6.5176	6.13283	5.42941
110	1	lag	8	67	C	4.55953	4.6862	17.6563	13.0088	7.33764	17.9997	427.931	3.10875	9.42088	7.75725	20.9814	12.8331	10.886	9.39786	10.7776	11.4485	11.4728	11.2288	11.0214	6.96839	5.98201	5.05871
111	1	lag	8.4	69	C	4.6308	4.84865	17.4117	12.9117	7.34299	18.5825	458.39	3.39665	8.87698	6.51066	22.2989	13.2306	10.7568	9.89165	10.6994	11.5107	11.4993	11.3661	11.1295	7.05997	6.05956	5.63908
500	3	1Gen	8.6	68	C	5.06382	4.98784	19.9459	11.9011	7.47818	20.1995	474.48	3.31875	9.53739	7.61585	22.7762	11.7735	10.5556	9.48155	10.6301	11.2324	11.2834	11.306	11.338	7.11559	6.10359	5.27128
502	3	1Gen	7.7	66	C	4.65769	4.52381	17.3619	11.6172	7.01719	17.5256	379.133	3.13882	8.67494	6.1175	18.7006	11.0511	8.14932	8.9534	10.4925	10.5657	10.1298	9.50743	8.88788	5.72621	5.83297	4.70477
504	3	1Gen	8	67	C	4.89521	5.21978	18.8451	12.3899	6.91447	17.0111	416.405	3.40045	9.11794	7.39058	21.4795	12.4866	10.7365	9.07378	10.4828	10.6248	10.9166	10.5092	10.1314	6.87145	6.09361	5.15587
506	3	fresh	5.9	63	C	3.82924	4.82539	16.3053	9.86091	5.64079	13.2788	185.6	2.6017	5.871	5.07337	12.1395	9.51298	8.23515	6.91941	7.87814	8.09808	6.89073	6.15403	5.65642	4.37681	3.69185	3.29761
508	3	fresh	6.5	65	C	3.65228	4.45427	15.8177	9.81342	6.08451	14.2512	232.995	2.58177	6.52486	5.6509	14.3603	10.1385	7.89124	7.31633	7.20862	7.37075	6.76846	6.38731	5.87723	4.11153	4.18618	3.71256
515	3	fresh	5.3	64	C	3.42945	4.08302	13.9936	9.00794	4.67591	12.5508	165.132	2.28213	5.15441	4.14172	11.6962	8.94967	7.00786	5.98552	6.42629	6.71898	5.0956	4.70477	4.00161	4.24516	4.01885	2.9942
516	3	fresh	7.9	66	C	4.41659	5.12698	18.5979	12.2064	7.31126	16.4487	382.376	3.37344	8.66221	6.78669	19.2579	12.3714	11.2819	9.12901	9.84428	9.95767	10.004	9.79858	9.65368	6.28183	5.41417	4.89504
520	3	fresh	6.7	65	C	4.22509	4.663	17.702	11.5307	6.78816	14.4801	263.696	2.95758	6.9189	5.93337	14.777	12.0752	9.34897	8.31123	8.93932	9.70068	8.39804	7.92659	7.16643	4.749	4.53527	3.73857
536	3	fresh	6	66	C	3.97787	4.68626	15.6286	10.2625	5.28983	12.6884	197.896	2.40286	5.52214	5.59057	12.4627	8.96935	7.98454	6.45132	5.93967	5.72183	5.02327	4.58613	4.3824	5.23311	3.73165	3.19986
541	3	fresh	5.4	63	C	2.76253	4.01343	13.5642	7.77585	4.52975	11.9664	174.035	2.2754	5.04187	3.47714	12.9723	7.75017	5.74535	6.10204	5.79334	5.73691	4.39742	3.70407	4.0587	4.30083	3.31454	3.49721
542	3	fresh	4.4	66	C	2.25604	3.47985	10.8473	6.75665	3.47598	9.77672	117.328	1.70635	4.12968	4.1214	9.6145	6.8319	6.74297	4.50061	4.80309	4.73464	3.96764	3.9439	3.59854	3.23091	2.74347	2.60708
546	3	fresh	5.7	68	C	3.18292	4.29188	14.2596	8.91047	4.7972	14.3876	183.244	2.41448	5.65114	4.57556	12.8988	8.77119	6.68534	5.82757	6.59346	5.99078	5.30238	4.94705	4.83481	4.06876	3.82228	3.22675
556	3	fresh	5	64	C	2.97309	3.96703	13.0469	7.89342	4.34788	11.2985	138.767	2.33654	4.48227	4.23342	11.0897	6.93569	5.60077	5.34711	5.97517	5.81648	4.72787	4.749	4.46441	3.937	3.06236	2.90294
557	3	fresh	5.8	65	C	3.26323	4.26862	14.0725	8.62794	4.76264	13.1185	202.478	2.33147	5.15274	4.26414	12.7431	6.77983	6.8967	5.80114	6.48195	6.20264	4.52476	4.20004	3.87597	4.2226	3.84859	3.2764
619	3	fresh	4.9	65	C	2.39669	3.29426	11.4475	7.55255	3.95568	10.8116	125.444	1.83551	4.69893	4.17066	11.2105	7.37546	5.97256	5.20672	5.59909	5.41512	4.1093	3.62974	3.5688	3.62566	3.35304	2.67996
627	3	fresh	5.4	64	C	3.49821	4.08309	13.8811	7.86268	4.8328	11.8017	161.954	2.23121	5.05871	4.45258	11.0897	7.57173	4.04788	5.73015	6.3103	5.93913	5.04187	4.79389	4.49474	3.94383	3.58573	2.95275
646	3	fresh	5.3	66	C	3.46978	4.17582	14.4357	8.63879	4.48659	12.5739	154.011	2.3265	5.09924	4.40934	10.5949	7.31736	6.53986	6.13314	6.25023	6.79889	6.24032	6.01476	5.4756	3.226	3.36585	2.83493
653	3	2gen	4.3	63	C	2.29717	3.31754	10.3552	6.40897	3.30282	8.93932	104.452	1.70635	4.08329	3.5731	8.86205	5.55155	5.71374	3.96764	4.66294	4.68987	3.73533	3.50313	3.24993	3.01212	2.47611	2.38544
680	3	1Gen	7.8	66	C	5.25574	4.91824	18.947	11.0064	5.30238	13.2134	353.589	2.77497	7.81159	6.52915	18.1204	9.71891	10.6942	8.14655	9.10918	9.81	9.5123	9.1705	8.59585	6.01463	5.23275	4.87074
713	3	fresh	5.1	64	C	2.96675	3.38705	12.6916	7.66077	4.13138	11.2458	150.439	2.17477	5.19658	3.90102	11.2345	7.19203	6.48017	5.44643	5.73635	5.79529	4.54724	4.37527	3.8227	3.28493	2.97319	2.6219
800	4	1Gen	8.8	68	C	5.5481	5.17338	19.7699	14.1521	7.57844	19.1974	495.8	3.40488	9.07938	8.19765	22.3803	14.9311	12.6123	9.2374	11.7859	12.5808	12.7884	12.0282	11.1489	6.44636	6.58696	5.08397
802	4	2gen	7.9	68	C	4.91102	4.77905	18.2449	11.9176	6.4832	17.0379	402.915	3.13221	8.72742	6.28843	18.8617	10.4489	10.8467	8.39961	10.1939	10.8471	10.002	9.53524	8.94366	6.5841	4.87267	4.27768
805	4	fresh	5.9	66	C	3.42168	4.36141	14.655	8.8425	5.27031	12.4151	211.21	2.28307	6.38394	4.749	13.4582	9.65884	5.41034	6.98305	7.82085	7.54096	6.49448	6.43683	6.42143	3.64896	3.51777	3.06271
806	4	1Gen	8.1	66	C	4.51261	4.84865	18.0446	12.0867	7.32549	17.0254	412.373	3.32159	8.49087	7.26099	20.4493	13.2269	11.9275	10.3489	11.1404	11.0756	10.5344	10.2097	9.71495	6.43784	5.45073	5.60077
808	4	1Gen	8.4	68	C	5.34811	5.21998	20.433	13.9271	7.63674	18.4509	449.211	3.31754	8.95493	6.12172	21.9921	14.7246	10.2238	9.95845	11.3966	11.9176	11.2751	11.2921	10.7621	6.94933	5.88075	4.99835
814	4	fresh	6.9	66	C	4.71162	5.28942	17.8938	11.2593	6.63836	15.5792	273.245	2.95648	7.58781	5.44702	16.0124	9.84299	8.08288	7.52252	8.02813	9.04951	8.42683	7.70996	7.23883	4.77409	4.45886	4.10786
815	4	fresh	6.9	66	C	4.29332	4.91819	17.9733	11.1433	6.73818	16.3388	269.5	3.03091	7.33147	4.72087	16.7855	7.93419	7.71003	8.15741	9.42439	9.26582	8.48554	7.29799	6.83076	5.68304	4.85236	5.02455
824	4	1Gen	7.9	68	C	5.12325	4.94139	17.2384	12.0417	6.61757	15.9443	400.654	3.24861	8.99984	6.20216	20.6256	11.1442	10.6254	8.98553	10.3509	11.0986	10.6308	10.3948	10.0752	5.81458	5.49821	4.98859
829	4	fresh	6	62	C	3.82284	4.17582	15.0355	9.75233	5.15206	12.9863	221.157	2.40073	5.73133	4.33691	12.7031	10.6269	5.00932	5.7309	6.56577	6.54467	4.59487	3.96811	3.61934	3.96323	4.56967	3.64409
835	4	2gen	7.9	66	C	4.86278	5.03418	19.1802	12.5775	6.55219	15.9226	391.517	3.20591	9.30352	5.8444	20.274	12.3109	11.0018	8.33632	10.028	10.9579	9.95929	9.99379	9.36128	5.37902	6.06023	3.98625
836	4	2gen	7.8	68	C	5.09048	5.10383	18.2316	11.7144	6.49191	15.9406	345.607	3.25613	8.94327	6.58794	18.658	14.3054	10.8892	8.1669	9.80209	10.9071	10.6324	10.512	9.96731	6.40397	4.88965	4.32398
841	4	fresh	5.6	64	C	4.40964	4.82545	17.2891	10.1508	6.64067	14.6421	237.552	2.86853	6.10416	5.12572	14.7152	10.4402	7.46136	5.68352	7.84181	8.29376	7.47444	7.49687	6.82619	4.4432	4.21437	4.1464
843	4	1Gen	7.6	68	C	4.04089	4.61666	16.8199	11.6439	7.01305	15.7351	388.238	3.29083	8.47386	6.17006	20.4194	14.9423	11.4011	6.77578	9.40953	10.1783	9.69788	9.49565	8.92302	6.78435	5.72231	5.02353
845	4	fresh	5.9	64	C	3.53311	4.36141	14.5883	9.75818	5.34414	12.4382	200.372	2.57603	6.21733	4.65092	13.382	9.29203	7.90569	6.84374	7.10026	7.37761	6.49738	6.16325	5.71322	4.43465	3.93331	3.56428
847	4	1Gen	7.8	66	C	5.1887	5.24303	18.8418	11.8288	6.6672	15.6891	380.135	3.269	8.47478	6.59741	20.0737	12.4584	10.5793	7.8131	9.98204	10.4656	10.4917	10.1612	9.60478	6.18783	5.63239	4.83659
857	4	fresh	6	64	C	3.92776	4.29188	15.4212	8.6999	5.1974	12.213	205.755	2.47752	5.59115	5.02696	12.5824	8.98044	7.40281	6.31081	6.49775	6.21738	4.28177	4.32131	4.7281	4.25782	3.45322	3.56428
859	4	1Gen	7.7	68	C	4.68987	4.75602	17.351	11.9553	6.56175	15.3031	372.723	2.98258	9.16783	5.25267	20.6467	13.4295	10.4339	5.42366	9.54052	10.3472	10.2759	9.90453	9.29195	6.9384	5.15232	4.71128
869	4	1Gen	8.1	68	C	4.62307	4.663	18.1635	12.8134	7.06134	16.8007	403.316	3.08625	9.51713	6.95603	20.9091	12.6436	11.3458	9.23346	10.8459	11.5653	11.4607	11.0679	10.5755	6.71093	5.43872	5.04636
871	4	1Gen	7.7	66	C	4.46874	4.80219	17.5555	11.4377	6.53541	15.3873	354.808	2.91182	7.96213	6.7415	20.8588	11.0169	9.81052	5.64423	9.02468	10.0387	9.65123	9.61673	9.39488	6.85035	5.59101	4.67309
877	4	fresh	6.1	66	C	3.94281	4.57073	15.6785	9.92725	5.33199	14.9265	218.381	2.54809	6.4637	4.73834	14.2989	10.2729	7.93677	6.43119	8.45068	8.2363	5.96508	5.73747	5.31748	4.66392	4.29839	3.46978
881	4	1Gen	8	66	C	5.68546	4.91824	20.6461	12.5303	7.42513	17.0338	376.483	3.25357	9.21748	6.2541	20.8337	10.2549	11.0418	8.52212	10.0085	10.4659	10.3484	9.81493	9.54821	7.58082	4.68832	4.69881
883	4	1Gen	8.2	66	C	4.83214	4.89521	18.6917	11.7714	7.67133	16.7651	419.402	3.04225	8.90727	5.9803	21.1361	12.8455	10.9115	9.56432	11.2977	11.8203	11.1139	10.12	9.69529	6.33265	6.34839	4.6187
886	4	fresh	6	62	C	3.75852	4.17588	14.9938	9.96113	5.74183	13.2101	214.333	2.46008	6.02303	4.41976	13.2054	9.61486	6.98706	4.62132	7.12666	7.66628	6.89994	6.66986	6.24794	4.22324	4.05585	3.41025
898	4	fresh	6.5	64	C	3.94554	4.33821	16.3933	11.0771	5.32911	13.9803	236.102	2.56703	6.93712	5.05978	15.3655	8.29376	4.03649	7.34028	7.79707	7.98319	7.19184	6.96685	7.0069	5.26009	3.82052	3.33049
913	4	2gen	8.1	68	C	5.19393	5.19678	19.7826	12.6667	6.70656	17.3597	367.534	3.02985	8.19555	5.91734	21.2598	10.6348	10.3619	9.64244	11.0908	10.9641	10.8381	10.4917	10.0944	7.00856	5.45773	5.10805
916	4	fresh	6.5	66	C	3.85145	4.47765	16.3273	10.6736	6.32597	15.5975	237.225	2.59269	6.5204	5.4668	14.2223	8.9374	7.43907	8.35322	8.75045	8.84077	7.6168	7.49672	7.13278	3.86484	4.2226	4.12212
1016	5	1Gen	7.8	64	C	4.83887	4.40787	18.1948	11.8007	6.89073	17.283	401.756	3.32038	8.51416	6.96975	19.9506	11.2787	10.1206	8.86797	10.3804	10.6312	10.7138	10.3609	9.71094	5.69033	5.5236	4.62167
1021	5	1Gen	7.8	68	C	4.26918	4.96594	18.1007	11.7848	6.28693	17.9594	401.468	3.02869	8.92049	6.73914	19.4642	10.9872	11.2344	6.38516	9.37507	10.283	10.0049	9.7351	9.2493	5.88766	5.5988	4.91693
1022	5	1Gen	7.8	68	C	4.43635	4.50061	16.5002	10.8841	6.27099	16.1293	338.06	2.75951	7.61949	6.08349	17.3066	9.02802	9.72082	6.39493	9.05002	9.55937	9.12806	8.83675	8.44855	5.54204	4.46989	4.3059
1026	5	1Gen	8.3	68	C	4.71162	5.01104	19.8004	12.9735	6.87431	18.0281	457.666	3.02158	8.83952	7.1988	22.4427	12.7625	11.4139	7.74531	9.29195	10.8726	11.2513	11.0214	11.1776	5.26622	5.79905	5.23296
1028	5	fresh	6	64	C	3.48611	4.29188	15.5011	9.88737	5.56205	14.8	207.276	2.68006	6.35923	4.80359	13.9511	9.28082	7.60481	6.61237	6.82445	7.1477	6.51995	6.01566	5.67257	4.72998	4.42365	3.04411
1032	5	2gen	7.9	65	C	4.27882	4.50067	18.3527	11.8523	6.91988	18.8361	407.626	3.27106	8.6429	5.40676	20.2624	11.8116	9.63664	8.42136	9.88974	10.2778	9.79792	9.7351	9.53739	6.50739	5.93083	5.17774
1046	5	2gen	6	66	C	3.32232	4.22222	14.6267	9.82762	5.08143	14.5427	227.098	2.25222	5.96499	5.15665	14.2265	7.02144	7.26318	6.58513	6.98294	6.65957	5.91078	5.53485	5.43283	4.68166	4.21444	3.86108
1053	5	fresh	6.8	66	C	3.99629	4.38467	16.9729	10.957	6.73926	17.2409	266.936	2.84252	6.71029	5.74071	15.0355	10.0647	8.43079	8.30605	9.16466	9.04907	7.29028	6.81439	6.4273	4.51565	4.70442	3.55974
1062	5	fresh	5.5	65	C	3.14498	3.50305	13.3837	7.91661	4.84909	12.95	187.206	2.31118	6.21945	3.50789	12.8332	7.98211	5.00432	5.69057	5.86838	5.46601	4.9648	4.96464	4.68671	4.27919	4.11931	2.86092
1064	5	1Gen	7.7	67	C	5.03611	4.80225	19.1426	12.3798	6.97584	17.5148	366.836	2.99591	8.42213	6.68377	19.514	11.0783	10.3413	9.50471	10.3579	11.0415	10.5558	10.3653	9.99317	5.50521	5.33279	4.87185
1069	5	1Gen	8.5	65	C	4.88442	5.38237	20.0966	13.3102	7.61355	20.1802	433.951	3.27196	9.32545	7.615	21.7628	11.7078	11.7393	9.97775	11.3416	12.2035	11.6479	11.4727	10.952	7.23441	5.70535	5.53543
1071	5	1Gen	7.8	68	C	4.98536	4.96464	18.185	12.4018	6.73047	18.5146	387.681	3.29499	9.22553	6.08402	20.6212	10.6849	10.0198	9.20372	10.9421	11.489	11.0238	10.875	10.365	5.54534	5.8296	4.20689
1073	5	1Gen	8	68	C	5.16171	4.63986	18.1533	12.5301	6.75374	17.4245	394.345	2.9995	8.92076	6.67752	20.6128	9.88925	9.91227	7.73755	10.208	10.6019	10.33	10.1146	9.67699	7.58962	5.25267	4.76145
1079	5	1Gen	8.2	67	C	4.99318	4.77905	19.5245	12.5344	6.8901	19.4885	458.963	3.31681	8.62959	6.47967	21.1059	10.5389	10.652	8.31819	10.4876	10.9077	10.5942	10.3629	9.91968	7.29925	5.56394	4.94139
1082	5	1Gen	8.6	69	C	5.24533	5.12703	20.456	12.8624	7.04127	19.1038	470.991	3.47467	9.45341	7.73209	22.1147	13.2976	12.7131	9.72107	11.6804	12.1703	11.6152	11.5261	11.1191	7.77374	5.91047	5.20082
1086	5	1Gen	8.4	70	C	5.24821	5.01104	19.371	12.904	7.1092	18.8488	479.016	3.42568	8.51391	5.9451	22.2574	11.0198	9.81416	7.84706	9.56815	11.151	10.8482	10.9651	10.7532	6.98536	6.11033	4.97
1089	5	1Gen	8.3	66	C	5.02498	5.21978	19.6854	13.213	6.94236	20.0439	443.395	3.22566	9.5886	6.69969	21.2769	10.3701	10.0957	9.25745	10.5949	10.7883	10.1781	10.1205	10.1391	6.99676	6.24781	5.45773
1090	5	1Gen	7.7	66	C	5.00174	4.75585	18.833	12.3961	7.19382	17.5532	395.338	3.1431	8.12064	6.43119	18.8185	11.774	10.4184	8.51432	9.97883	10.652	9.76681	9.33165	8.95196	6.15823	5.22312	5.00072
1096	5	fresh	6	64	C	3.40994	4.01349	14.5117	9.4339	5.72771	13.8514	190.956	2.4876	5.50056	4.39956	14.3402	7.59207	6.43579	6.03459	6.17202	6.07885	5.31338	5.1051	4.80225	4.44065	4.01309	3.76668
1098	5	fresh	5.9	65	C	3.84747	4.08309	14.9588	9.42019	5.27903	13.6025	195.136	2.53634	5.37521	4.63353	12.2493	7.98288	6.02102	6.77427	7.30772	6.91645	5.70082	5.37026	4.98622	4.33921	4.08704	3.07104
